# Supplementary material for: Isolation and In Silico Anti-SARS-CoV-2 Papain-Like Protease Potentialities of Two Rare 2-Phenoxychromone Derivatives from Artemisia spp
Source: Molecules. 2022 Feb 11;27(4):1216. doi: 10.3390/molecules27041216 (PMC8879996; doi:10.3390/molecules27041216)
Supplement: Supplementary file 1 [file molecules-27-01216-s001.zip]

Archive with 1 entries (1 files):
- molecules-1565726 - supplementary revised.pdf
